# Supplementary material for: Dietary Iron Intake and Biomarkers of Iron Status in Slovenian Population: Results of SI.Menu/Nutrihealth Study
Source: Nutrients. 2022 Dec 3;14(23):5144. doi: 10.3390/nu14235144 (PMC9741255; doi:10.3390/nu14235144)
Supplement: Supplementary file 1 [file nutrients-14-05144-s001.zip]

Archive with 1 entries (1 files):
- nutrients-1980696-supplementary.pdf
